# Supplementary material for: Ocean Alkalinity, Buffering and Biogeochemical Processes
Source: Rev Geophys. 2020 Sep;58(3):e2019RG000681. doi: 10.1029/2019RG000681 (PMC7391262; doi:10.1029/2019RG000681)
Supplement: Supplementary file 2 — Software S1 [file ROG-58-e2019RG000681-s002.txt]

---
title: "Ocean Alkalinity, Buffering and Biogeochemical Processes - accompanying scripts"
author: "Karline Soetaert and Mathilde Hagens"
params:
  EVAL: no
output:
  pdf_document: default
  word_document: default
  html_document: default
---

```{r setup, include=FALSE}
knitr::opts_chunk$set(echo = FALSE)
```

# Preamble

These scripts were used for the calculations in the Middelburg et al (2020) paper. 

```{r, message=FALSE}
require(AquaEnv)
require(plot3D)
require(RColorBrewer)

darkcols <- brewer.pal(12,"Paired")
darkcols[11] <- grey(0.1)
palette(darkcols)

ColScheme    <- ramp.col(col = c("#1F78B4", "#FFFFCC", "#FC9272") , n = 100) 
```

# Environmental settings

The default species composition as in Hagens and Middelburg (2016) is used.

```{r}

# Hagens and middelburg (2016):
SETTINGS <- list(SumCO2 = 2017e-6, SumBOH3 = 427.8e-6, SumH3PO4 = 0.5e-6, 
                 SumSiOH4 = 7.4e-6, SumH2S = 2.3e-9, SumH2SO4 = 27930e-6, 
                 SumHF = 67.6e-6, SumHNO3 = 5.2e-6, SumHNO2 = 0.1e-6,  
                 SumH2O = 55.49, SumNH4 =0.3e-6, S = 34.617, t = 18.252, p = 0)


Lumpsum <- data.frame(lumpsum = unlist(SETTINGS[c("SumCO2", "SumBOH3", "SumH3PO4", "SumSiOH4",
                                "SumH2S", "SumH2SO4", "SumHF", "SumHNO3",
                                "SumHNO2", "SumH2O", "SumNH4")]))

expression <- list(expression(sum("CO"[2])), expression(sum("B(OH)"[3])),
                   expression(sum(paste("H"[3],"PO"[4]))), expression(sum("Si(OH)"[4])), 
                   expression(sum(paste("H"[2],"S"))), expression(sum(paste("H"[2],"SO"[4]))), 
                   expression(sum("HF")), expression(sum("HNO"[3])), 
                   expression(sum("HNO"[2])), expression(sum(paste("H"[2],"O"))),
                   expression(sum("NH"[4]))) 
Lumpsum$expression <- expression

# Redfield ratios
NC <- 16/106
PC <- 1/106

pH.seq <- seq(1, 14, length.out = 100)
```

# Chemical players

The various chemical species are inputted here, together with their charges, their contributions to alkalinity, and the lump sum to which they belong:

```{r}
Speciation <- data.frame(
  species = c("CO2",   "HCO3",   "CO3",  
              "BOH3",  "BOH4",  
              "H3PO4", "H2PO4",  "HPO4",   "PO4",
              "SiOH4", "SiOOH3", "SiO2OH2",  
              "H2S",   "HS",     "S2min",
              "H2SO4", "HSO4",   "SO4",  
              "HF",    "F",  
              "HNO3",  "NO3",  
              "HNO2",  "NO2",  
              "OH",    "H2O",    "H",
              "NH4",   "NH3"),
  
             #SumCO2  SumBOH3 SumH3PO4 SumSiOH4 SumH2S SumH2SO4 SumHF SumHNO3 SumHNO2 SumH2O SumNH4
  charge   =  c(0:-2, 0:-1,    0:-3,    0:-2,    0:-2,  0:-2,   0:-1,  0:-1,    0:-1,  -1:1,  1:0),
  alkfac   =  c(0:2,  0:1,     -1:2,    0:2,     0:2,   -2:0,   -1:0, -1:0,    -1:0,   1:-1,  0:1),
  
  lumpsum = c(rep("SumCO2",  3), rep("SumBOH3",2), rep("SumH3PO4",4), rep("SumSiOH4",3), 
              rep("SumH2S",3), rep("SumH2SO4",3), rep("SumHF",2), rep("SumHNO3",2), 
              rep("SumHNO2",2), rep("SumH2O",3), rep("SumNH4",2))
  )

  expression = list(expression("CO"[2]),             expression("HCO"[3]^"-"),   expression("CO"[3]^"2-"), 
                    expression("BOH"[3]),            expression("BOH"[4]^"-"), 
                    expression(paste("H"[3],"PO"[4])), expression(paste("H"[2],"PO"[4]^"-")), 
                    expression("HPO"[4]^"-"),        expression("PO"[4]^"3-"), 
                    expression("SiOH"[4]),           expression("SiOOH"[3]^"-"), expression(paste("SiO"[2],"OH"[2]^"2-")), 
                    expression(paste("H"[2],"S")),     expression("HS"^"-"),       expression("S"^"2-"),
                    expression(paste("H"[2],"SO"[4])), expression("HSO"[4]^"-"),   expression("SO"[4]^"2-"), 
                    expression("HF"),                  expression("F"^"-"), 
                    expression("HNO"[3]),              expression("NO"[3]^"-"), 
                    expression("HNO"[2]),              expression("NO"[2]^"-"), 
                    expression("OH"^"-"),              expression(paste("H"[2],"O")), expression("H"^"+"),
                    expression("NH"[4]^"+"),           expression("NH"[3]))

  Speciation$expression <- expression

  knitr::kable(Speciation[, 1:4])

```
  
```{r}
  
  get.expression <- function(species = NULL, lumpsum = NULL){
    EXP <- NULL
    if (! is.null(species))
      EXP <- Speciation$expression[Speciation$species %in% species]

    if (! is.null(lumpsum))
       EXP <- c(EXP, Speciation$expression[Speciation$lumpsum %in% lumpsum])
    unlist(EXP)
   
  }


```

# Charge and proton balance

Several functions are created.

* *get.fraction* calculates the contribution of species to a lumpsum
* *get.charge* calculates the charge of a lumpsum.
* *get.CBA* calculates the charge balance alkalinity of a lumpsum.
* *get.PAL* calculates the proton acceptor level of a lumpsum.

```{r}
get.fraction <- function(pH = 4.5, 
                         t = 18.252, 
                         S = 34.617, 
                         p = 0, 
                         species = c("CO2", "HCO3", "CO3", "BOH3", "BOH4", 
                                     "H3PO4", "H2PO4", "HPO4", "PO4", 
                                     "SiOH4", "SiOOH3", "SiO2OH2", "H2S", "HS", "S2min", 
                                     "H2SO4", "HSO4", "SO4", "HF", "F", "HNO3", "NO3",  
                                     "HNO2", "NO2", "OH", "H", "H2O", "NH4", "NH3"),
                         lumpsum = NULL,
                         SumHF = SETTINGS$SumHF, SumH2SO4 = SETTINGS$SumH2SO4,
                         ...) {


  AE <- aquaenv(S = S, t = t, pH = pH, p = p, 
                SumCO2   = 1e-6, SumNH4 = 1e-6, SumH2S = 1e-6, SumH3PO4 = 1e-6,
                SumSiOH4 = 1e-6, SumHNO3 = 1e-6, SumHNO2 = 1e-6, SumBOH3 = 1e-6, 
                SumHF = SumHF, SumH2SO4 = SumH2SO4,
                ...)

  if (!is.null(species))
    species <- as.character(species)
  
  if (! is.null(lumpsum))
    species <- c(species, as.character(Speciation[Speciation$lumpsum %in% lumpsum, "species"]))
  
  species <- unique(species)
  
  if (is.null(species))
    species <- c("CO2", "HCO3", "CO3", "BOH3", "BOH4", "H3PO4", "H2PO4", 
                 "HPO4", "PO4", "SiOH4", "SiOOH3", "SiO2OH2", "H2S", "HS", "S2min", 
                 "H2SO4", "HSO4", "SO4", "HF", "F", "HNO3", "NO3", "HNO2", "NO2", 
                 "OH", "H", "H2O", "NH4", "NH3")

  W <- which(species %in% c("OH", "H2O", "pH", "H",  "H2SO4", "HSO4", "SO4", "HF", "F"))   
  
  if (length(W)) {
    Species <- species[ -W]
    Water   <- species[W]
  } else {
    Species <- species
    Water   <- NULL
  }

  if (length(Species))
    fraction <- as.data.frame(AE[Species])*1e6
  else 
    fraction <- NULL
  
  Cwat <- 55.4939   # concentration of SUM water
  
  if ("OH" %in% Water)
    fraction <- cbind(fraction, OH = unlist(as.data.frame(AE["OH"]))/Cwat)

  if ("H2O" %in% Water)
    fraction <- cbind(fraction, H2O = unlist(1 - as.data.frame(AE["OH"])/Cwat))
  
  if ("H" %in% Water)
    fraction <- cbind(fraction, H   = unlist(10^(-as.data.frame(AE["pH"]))))
  
  if ("pH" %in% Water)
    fraction <- cbind(fraction, pH   = as.data.frame(AE["pH"]))
  
  SumH2SO4 <- AE[["SumH2SO4"]]
  SumHF    <- AE[["SumHF"]]
  if ("H2SO4" %in% Water)
    fraction <- cbind(fraction, H2SO4 = unlist(as.data.frame(AE["H2SO4"])/SumH2SO4))
  if ("HSO4" %in% Water)
    fraction <- cbind(fraction, HSO4  = unlist(as.data.frame(AE["HSO4"])/SumH2SO4))
  if ("SO4" %in% Water)
    fraction <- cbind(fraction, SO4   = unlist(as.data.frame(AE["SO4"])/SumH2SO4))
  if ("HF" %in% Water)
    fraction <- cbind(fraction, HF    = unlist(as.data.frame(AE["HF"])/SumHF))
  if ("F" %in% Water)
    fraction <- cbind(fraction, F     = unlist(as.data.frame(AE["F"])/SumHF))

  if (length(species) > 1)
      fraction <- fraction[ ,species]  # to have same ordering as input
  if (is.matrix(fraction) )
    fraction <- as.data.frame(fraction)

  row.names(fraction) <- NULL

  return(fraction)
}
```


```{r}
bjerrum <- function(lumpsum = c("SumCO2", "SumBOH3", "SumH3PO4", "SumSiOH4",
                                "SumH2S", "SumH2SO4", "SumHF", "SumHNO3",
                                "SumHNO2", "SumH2O", "SumNH4"), 
                    pH = seq(from = 0, to = 14, by = 0.1), plot = TRUE,
                    legend = TRUE, ...) {
    Lump <- match.arg(lumpsum, several.ok = TRUE)
    bjerrum <- get.fraction(species = NULL, lumpsum = Lump, pH = pH)
     
    if (plot){
        plt <- list(...)
        if (is.null(plt)) plt <- list()
        if (is.null(plt$main)) plt$main <- Lumpsum[Lump,]$expression
        if (is.null(plt$type)) plt$type <- "l"
        if (is.null(plt$lwd))  plt$lwd <- 2
        if (is.null(plt$lty))  plt$lty <- 1
        if (is.null(plt$ylab)) plt$ylab <- "-"
        if (is.null(plt$xlab)) plt$xlab <- "pH"
        if (is.null(plt$col))  plt$col <- 1:ncol(bjerrum)

        do.call("matplot", c(alist(x = pH, y = bjerrum), plt))
                
        if (is.logical(legend)){
          if (legend)
             legend("right", legend = as.expression(get.expression(lumpsum = Lump)), 
               col = plt$col, lwd = plt$lwd, lty = plt$lty) 
        } else if (is.list(legend)){
          if (is.null(legend$legend))
            legend$legend = as.expression(get.expression(lumpsum = Lump))
          if (is.null(legend$col))
            legend$col = plt$col
          if (is.null(legend$lwd))
            legend$lwd = plt$lwd
          if (is.null(legend$lty))
            legend$lty = plt$lty
          
          do.call("legend", legend)
        }
    }  
    invisible(bjerrum)
}
```


```{r}
get.charge <- function(pH = 4.5, t = 18.252, S = 34.617, p = 0, 
                       lumpsum = c("SumCO2", "SumBOH3", "SumH3PO4", "SumSiOH4", 
                                   "SumH2S", "SumH2SO4", "SumHF", 
                                   "SumHNO3", "SumHNO2", "SumH2O", "SumNH4")) {
 if (length(pH) == 1) {
   Spec     <- Speciation[Speciation$lumpsum %in% lumpsum, ]
   fraction <- t(get.fraction(pH = pH, t = t, S = S, p = p, 
                           species = as.character(Spec$species)))
   Total.charge <- Spec$charge*fraction
  
   return(tapply(Total.charge, INDEX = Spec$lumpsum, FUN = sum)[lumpsum])   # summed per lumpsum
    
 } else {
   
   Charge <- NULL
   
   for (Lump in lumpsum){
     Spec <- Speciation[Speciation$lumpsum == Lump, ]
     fraction <- t(get.fraction(pH = pH, t = t, S = S, p = p, 
                            species = as.character(Spec$species)))
     Total.charge <- Spec$charge*fraction
     CS <- colSums(Total.charge)
     
     Charge <- cbind(Charge, CS)
   }
  if (is.vector(Charge))
    Charge <- as.matrix(Charge)
  colnames(Charge) <- lumpsum 
  return(Charge)
 }

}

get.CBA <- function(pH = 4.5, t = 18.252, S = 34.617, p = 0, 
                       lumpsum = c("SumCO2", "SumBOH3", "SumH3PO4", "SumSiOH4", 
                                   "SumH2S", "SumH2SO4", "SumHF", 
                                   "SumHNO3", "SumHNO2", "SumH2O", "SumNH4")) {
 
  -get.charge(pH = pH, t = t, S = S, p = p, lumpsum = lumpsum)
  
}

```


```{r}
get.PAL <-function(pH = 4.5, t = 18.252, S = 34.617, p = 0, 
                      lumpsum = c("SumCO2", "SumBOH3", "SumH3PO4", "SumSiOH4", 
                                   "SumH2S", "SumH2SO4", "SumHF", 
                                   "SumHNO3", "SumHNO2", "SumH2O", "SumNH4")){
 if (length(pH) == 1){
   Spec     <- Speciation[Speciation$lumpsum %in% lumpsum, ]
   fraction <- t(get.fraction(pH = pH, t = t, S = S, p = p, 
                           species = as.character(Spec$species)))
   Total.alkalinity <- Spec$alkfac * fraction
   tapply(Total.alkalinity, INDEX = Spec$lumpsum, FUN = sum)[lumpsum]
   
 } else {
   
  Alk <- NULL

  for (Lump in lumpsum){
    Spec <- Speciation[Speciation$lumpsum == Lump, ]
    fraction <- t(get.fraction(pH = pH, t = t, S = S, p = p, 
                           species = as.character(Spec$species)))
    Ch <- Spec$alkfac*fraction 
    CS <- colSums(Ch)
     
    Alk <- cbind(Alk, CS)
  }
  if (is.vector(Alk))
    Alk <- as.matrix(Alk)
  colnames(Alk) <- lumpsum 
  return(Alk)

 }  

}
```

# Charge and proton acceptor level as a function of pH

```{r, fig.width = 8, fig.height = 12}
Charge  <- get.charge(pH = pH.seq)
Charge  <- as.data.frame(Charge)
Charge$CBA <- 1
Charge$pH <- pH.seq

alkalinity  <- get.PAL(pH = pH.seq)
alkalinity  <- as.data.frame(alkalinity)
alkalinity$pH <- pH.seq
alkalinity$TA <- 1

P_C    <- bjerrum("SumCO2",   pH = pH.seq, plot = FALSE)
cnames <- c("pH", "SumCO2", "SumBOH3", "SumH3PO4","SumNH4",
            "SumH2S", "SumH2SO4", "SumHF", "SumHNO2", "SumHNO3", "SumSiOH4")

PAL <- alkalinity[ ,cnames]
CH  <- Charge    [ ,cnames]

par (mar = c(4,4,4,7), mfrow = c(3,1),las = 1)
matplot(x = pH.seq, y = P_C, type = "l", lty = 1, lwd = 2, xlab = "pH", ylab = "-", 
        main = "DIC speciation", col = "grey")
CC <- alpha.col (col = 1, alpha = 0.5)
N <- length(pH.seq)
polygon(x = c(pH.seq[1],pH.seq,pH.seq[N],pH.seq[1]),y=c(0,P_C[,1],0,0), col=CC,border=NA)
polygon(x = c(pH.seq[1],pH.seq,pH.seq[N],pH.seq[1]),y=c(0,P_C[,2],0,0), col=CC,border=NA)
polygon(x = c(pH.seq[1],pH.seq,pH.seq[N],pH.seq[1]),y=c(0,P_C[,3],0,0), col=CC,border=NA)

text(3,0.97, expression(paste("H"[2],"CO"[3])))
text(7.6,0.97, expression(paste("HCO"[3]^"-")))
text(12.5,0.97, expression("CO"[3]^"2-"))

text(1.3,0.97,"(A)", cex = 1.2)

par(new = TRUE)
plot(x = PAL$pH, y = PAL$SumCO2, axes = FALSE, xlab = "", ylab="", lty = 1, lwd = 2, type = "l")
axis (side = 4)
mtext(outer = FALSE, "Proton acceptor level", side = 4, line =-1, las=0)
par(new = TRUE)  #charge
plot(x = CH$pH, y = CH$SumCO2, type = "l", lty = 2, lwd = 2, col = "darkred", axes = FALSE, xlab="",ylab="")
axis(side=4, line = 4, col = "darkred", lty = 2, lwd = 2)
mtext(outer = FALSE, "Charge", side = 4, line =3, las=0, col = "darkred")
abline (lty = 2, v = 4.5)

LTY  <- c(rep(1,4),rep(2,4),rep(3,2))
COLS <- c(2,4,8,10)

matplot(PAL$pH, PAL[,-1], type = "l", lwd = 2, lty = LTY, las = 1, col = COLS, 
        xlab = "pH", main = "Proton acceptor level", ylab = "-")
text(5.2,0.5,col=2,bty="o",expression(sum("CO"[2])))
text(8.0,0.5,col=4,expression(sum("B(OH)"[3])))
text(9,2,col=8,expression(sum(paste("H"[3], "PO"[4]))))
text(14,0.9,col=10,expression(sum("NH"[4])))
text(8.8,0.9,col=2,expression(sum(paste("H"[2], "S"))))
text(1.1,-0.6,col=4,expression(sum(paste("H"[2], "SO"[4]))))
text(1.7,-0.75,col=8,expression(sum("HF")))
text(3.35,-0.5,col=10,expression(sum("HNO"[2])))
text(14,-0.1,col=2,expression(sum("HNO"[3])))
text(14,1.7,col=4,expression(sum("Si(OH)"[4])))

text(1,2,"(B)", cex = 1.2)

matplot(CH$pH, CH[,-1], type = "l", lwd = 2, lty = LTY, las = 1, col = COLS,
        xlab = "pH", main = "Charge", ylab = "-")
text(5.4,-0.5,col=2,expression(sum("CO"[2])))
text(7.8,-0.3,col=4,expression(sum("B(OH)"[3])))
text(6.7,-1.5,col=8,expression(sum(paste("H"[3], "PO"[4]))))
text(13.5,0.2,col=10,expression(sum("NH"[4])))
text(7.8,-0.7,col=2,expression(sum(paste("H"[2], "S"))))
text(2.8,-1.8,col=4,expression(sum(paste("H"[2], "SO"[4]))))
text(2.25,-0.5,col=8,expression(sum("HF")))
text(3.35,-0.5,col=10,expression(sum("HNO"[2])))
text(2,-1.1,col=2,expression(sum("HNO"[3])))
text(13.5,-1.5,col=4,expression(sum("Si(OH)"[4])))

text(14,1,"(C)",cex = 1.2)

```


                       
# Charge change by processes.

This shows the total charge of species that are involved in a certain reaction and that need to be adjusted by proton uptake/release. 

It is similar as the figures in the Soetaert et al. (2007) paper, but then without the multiplication with the "sensitivity" factor. 


```{r}
ProcessCoeff <- function(SumCO2=0, SumBOH3=0, SumH3PO4=0, SumSiOH4=0, 
                         SumH2S=0, SumH2SO4=0, SumHF=0, 
                         SumHNO3=0, SumHNO2=0, SumH2O=0, SumNH4=0,    # change in concentration of lumpsum species
                         TA = 0,           # change in total alkalinity
                         CBA = 0)          # change in charge balance (excess negative charge)
{
  
  c(SumCO2 = SumCO2, SumBOH3=SumBOH3, SumH3PO4=SumH3PO4, SumSiOH4=SumSiOH4, 
    SumH2S=SumH2S, SumH2SO4=SumH2SO4, SumHF=SumHF, SumHNO3=SumHNO3, 
    SumHNO2=SumHNO2, SumH2O=SumH2O, SumNH4=SumNH4, TA=TA, CBA=CBA)
}

ProcessCoefficients <- t(data.frame(
 Oxicmineralisation = ProcessCoeff(SumCO2=1,   SumNH4=NC, SumH3PO4=PC,                            TA=NC-PC,         CBA=0),
 Denitrification    = ProcessCoeff(SumCO2=1,   SumNH4=NC, SumH3PO4=PC, SumHNO3=-0.8,              TA=0.8+NC-PC,     CBA=0),             
 Denitrification2   = ProcessCoeff(SumCO2=1,              SumH3PO4=PC, SumHNO3=-(0.8+0.6*NC),     TA=0.8+0.6*NC-PC, CBA=0),
 Feoxidation        = ProcessCoeff(SumCO2=1,   SumNH4=NC, SumH3PO4=PC,                            TA=NC-PC+8,       CBA=8),
 Mnoxidation        = ProcessCoeff(SumCO2=1,   SumNH4=NC, SumH3PO4=PC,                            TA=NC-PC+4,       CBA=4),
 Sulfatereduction   = ProcessCoeff(SumCO2=1,   SumNH4=NC, SumH3PO4=PC, SumH2SO4=-0.5, SumH2S=0.5, TA=NC-PC+1,       CBA=0),
 Methanogenesis     = ProcessCoeff(SumCO2=0.5, SumNH4=NC, SumH3PO4=PC,                            TA=NC-PC,         CBA=0),

 Nitrification      = ProcessCoeff(SumNH4=-1, SumHNO3=1,            TA=-2,   CBA=0),
 Anammox            = ProcessCoeff(SumNH4=-1, SumHNO2=-1,           TA=0,    CBA=0),
 MnreoxidationO2    = ProcessCoeff(                                 TA=-2,   CBA=-2),
 FereoxidationO2    = ProcessCoeff(                                 TA=-2,   CBA=-2),
 FereoxidationNO3   = ProcessCoeff(SumHNO3=-0.2,                    TA=-1.8, CBA=-2),  # NOTE: WRONG IN TABLE SOETAERT ET AL!
 FereoxidationMn    = ProcessCoeff(                                 TA=-1,   CBA=-1),
 SreoxidationO2     = ProcessCoeff(SumH2S=-1, SumH2SO4=1,           TA=-2,   CBA=0),
 MethaneoxidationO2 = ProcessCoeff(SumCO2=1,                        TA=0,    CBA=0),
 AOM                = ProcessCoeff(SumH2SO4=-1, SumH2S=1, SumCO2=1, TA=2,    CBA=0),

 FeSoxidationO2     = ProcessCoeff(SumH2SO4=1,  TA=-2, CBA=0),
 FeSoxidationMn     = ProcessCoeff(SumH2SO4=1,  TA=8,  CBA=10),
 FeSoxidationFe     = ProcessCoeff(             TA=6,  CBA=6),
 FeSprecipitation   = ProcessCoeff(SumH2S=-1.5, TA=0,  CBA=0),
 FeSprecipitationFe = ProcessCoeff(SumH2S=-1,   TA=-2, CBA=-2),
 FeS2formation      = ProcessCoeff(SumH2S=-1,   TA=0,  CBA=0),
 MnCO3formation     = ProcessCoeff(SumCO2=-1,   TA=-2, CBA=-2),
 FeCO3formation     = ProcessCoeff(SumCO2=-1,   TA=-2, CBA=-2),
 CaSO4formation     = ProcessCoeff(SumH2SO4=-1, TA=0,  CBA=-2),
 S0formationFe      = ProcessCoeff(SumH2S=-1,   TA=4,  CBA=4),
 S0formationMn      = ProcessCoeff(SumH2S=-1,   TA=2,  CBA=2),
 Adsorption         = ProcessCoeff(             TA=1,  CBA=1),                                 
 CO2release         = ProcessCoeff(SumCO2=-1,   TA=0,  CBA=0),
 NH3release         = ProcessCoeff(SumNH4=-1,   TA=-1, CBA=0),
 NH4release         = ProcessCoeff(SumNH4=-1,   TA=0,  CBA=1),

 Primaryproduction  = ProcessCoeff(SumCO2=-1, SumNH4=-NC,  SumH3PO4=-PC, TA=-NC+PC, CBA=0),
 NO3assimilation    = ProcessCoeff(SumCO2=-1, SumHNO3=-NC, SumH3PO4=-PC, TA=NC+PC,  CBA=0),
 CaCO3production    = ProcessCoeff(SumCO2=-1, TA=-2, CBA=-2),
 CaCO3dissolution   = ProcessCoeff(SumCO2=1,  TA=2,  CBA=2))
) 
```

```{r}
dTA<- function(pH = 1:12, t = 18.252, S = 34.617, p = 0, 
               SumCO2=0, SumBOH3=0, SumH3PO4=0, SumSiOH4=0, 
               SumH2S=0, SumH2SO4=0, SumHF=0, 
               SumHNO3=0, SumHNO2=0, SumH2O=0, SumNH4=0,    # change in concentration of lumpsum species
               TA = 0, 
               process = ProcessCoeff(SumCO2, SumBOH3, SumH3PO4, SumSiOH4, 
                                      SumH2S, SumH2SO4, SumHF, 
                                      SumHNO3, SumHNO2, SumH2O, SumNH4, TA = TA)
                         )  {
  pCoeff <- process[process!=0]              # Coefficients that are not 0 and not CBA
  pCoeff <- pCoeff[names(pCoeff) != "CBA"]
  
  lumpsum <- names(pCoeff)
  lumpsum <- lumpsum[!lumpsum %in% c("TA")]
  
  if (length(lumpsum))
    ALK <- -get.PAL(pH = pH, t = t, S = S, p = p, lumpsum = lumpsum)   # PAL at the pH for the relevant lump sums
  else
    ALK <- NULL
  
  if ("TA" %in% names(pCoeff)) ALK <- cbind(ALK, TA = 1)             # if TA is added  
  if (is.matrix(ALK)){
    dTA <- t( t(ALK) * pCoeff[colnames(ALK)])
    return(rowSums(dTA))
  } else if(length(lumpsum) > 1) 
    return (sum(ALK * pCoeff[names(ALK)]))
  else 
    return (ALK * pCoeff)
} 
```

```{r}
dCBA <- function(pH = 1:12, t = 18.252, S = 34.617, p = 0, 
                 SumCO2=0, SumBOH3=0, SumH3PO4=0, SumSiOH4=0, 
                 SumH2S=0, SumH2SO4=0, SumHF=0, 
                 SumHNO3=0, SumHNO2=0, SumH2O=0, SumNH4=0,    # change in concentration of lumpsum species
                 CBA = 0,  
                 process = ProcessCoeff(SumCO2, SumBOH3, SumH3PO4, SumSiOH4, 
                                        SumH2S, SumH2SO4, SumHF, 
                                        SumHNO3, SumHNO2, SumH2O, SumNH4, CBA = CBA)
                         )  {
  pCoeff <- process[process!=0]
  pCoeff <- pCoeff[names(pCoeff) != "TA"]
  
  lumpsum <- names(pCoeff)
  lumpsum <- lumpsum[!lumpsum %in% c("CBA")]
  if (length(lumpsum))
    CBA <- get.charge(pH = pH, t = t, S = S, p = p, lumpsum = lumpsum) 
  else
    CBA <- NULL
  if ("CBA" %in% names(pCoeff)) CBA <- cbind(CBA, CBA = 1)

  if (is.matrix(CBA)){
    dCBA <- t( t(CBA) * pCoeff[colnames(CBA)])
    return(rowSums(dCBA))
  } else if(length(lumpsum) > 1) 
    return (sum(CBA * pCoeff[names(CBA)]))
  else
    return (CBA * pCoeff)
    
} 
```

# Bufferfactors and ENC

```{r}
dCBAdH.function <- function(ae, lumpsum = c("SumCO2", "SumBOH3", "SumH3PO4", "SumSiOH4",
                    "SumH2S", "SumH2SO4", "SumHF", "SumHNO3", "SumHNO2", "SumNH4"))
{
  with(as.list(ae),
       {
         H <- 10^(-pH)

         dENCdH <- (-1/H) * (OH + H)       # Internal enhancement of buffering
         
         if ("SumCO2" %in% lumpsum & SumCO2 >0)
           dENCdH <- dENCdH + (-1/H) * (HCO3 * (c1 - c3) + 2 * CO3 * (2 * c1 + c2))

         if ("SumBOH3" %in% lumpsum & SumBOH3 >0)
           dENCdH <- dENCdH + (-1/H) * (BOH4 * b1)

         if ("SumH3PO4" %in% lumpsum & SumH3PO4 >0)
           dENCdH <- dENCdH + (-1/H) * (H2PO4 * (p1 - p3 - 2 * p4) + 
                           2 * HPO4 * (2 * p1 + p2 - p4) + 3 * PO4 * (3 * p1 + 2 * p2 + p3))

         if ("SumSiOH4" %in% lumpsum & SumSiOH4 >0)
           dENCdH <- dENCdH + (-1/H) * (SiOOH3 * (si1 -si3) + 2*SiO2OH2 * (2*si1 + si2))

         if ("SumH2S" %in% lumpsum & SumH2S > 0)
           dENCdH <- dENCdH + (-1/H) * (HS * (s1 - s3) + 2 * S2min * (2 * s1 + s2))

         if ("SumH2SO4" %in% lumpsum & SumH2SO4 >0)
           dENCdH <- dENCdH + (-1/H) * (HSO4 * (so1 - so3) + 2 * SO4 * (2 * so1 + so2))

         if ("SumHF" %in% lumpsum & SumHF >0)
           dENCdH <- dENCdH + (-1/H) * (ae[["F"]] * f1)

         if ("SumHNO3" %in% lumpsum & SumHNO3 >0)
           dENCdH <- dENCdH + (-1/H) * (NO3 * na1)

         if ("SumHNO2" %in% lumpsum & SumHNO2 > 0)
           dENCdH <- dENCdH + (-1/H) * (NO2 * ni1)

         if ("SumNH4" %in% lumpsum & SumNH4 > 0)
           dENCdH <- dENCdH + (-1/H) * (-NH4 * n2)

         return(dENCdH)
         })
}

dHdCBA.function <- function(ae, lumpsum = c("SumCO2", "SumBOH3", "SumH3PO4", "SumSiOH4",
                    "SumH2S", "SumH2SO4", "SumHF", "SumHNO3", "SumHNO2", "SumNH4"))
  1/dCBAdH.function (ae, lumpsum = lumpsum)

dpH.dCBA <- function(ae, lumpsum = c("SumCO2", "SumBOH3", "SumH3PO4", "SumSiOH4",
                    "SumH2S", "SumH2SO4", "SumHF", "SumHNO3", "SumHNO2", "SumNH4"))
  (-log(10)*as.numeric(10^(-ae$pH)) * dCBAdH.function(ae = ae, lumpsum = lumpsum))^(-1)

```

```{r}
dTAdH.function <- function(ae, lumpsum = c("SumCO2", "SumBOH3", "SumH3PO4", "SumSiOH4",
                    "SumH2S", "SumH2SO4", "SumHF", "SumHNO3", "SumHNO2", "SumNH4"))
{
  with(as.list(ae),
       {
         H <- 10^(-pH)
         dTAdH <- (-1/H) * (OH + H)       # Internal enhancement of buffering
         
         if ("SumCO2" %in% lumpsum & SumCO2 >0)
           dTAdH <-dTAdH + (-1/H) * (HCO3 * (c1 - c3) + 2 * CO3 * (2 * c1 + c2))

         if ("SumBOH3" %in% lumpsum & SumBOH3 > 0)
           dTAdH <-dTAdH + (-1/H) * (BOH4 * b1)

         if ("SumH2S" %in% lumpsum & SumH2S > 0)
           dTAdH <-dTAdH + (-1/H) * (HS * (s1 - s3) + 2 * S2min * (2 * s1 + s2))

         if ("SumSiOH4" %in% lumpsum & SumSiOH4 > 0)
           dTAdH <-dTAdH + (-1/H) * (SiOOH3 * (si1 - si3) + 2 * SiO2OH2 * (2 * si1 + si2))
         
         if ("SumNH4" %in% lumpsum & SumNH4 > 0)
           dTAdH <-dTAdH + (-1/H) * (NH3 * n1)

         if ("SumH3PO4" %in% lumpsum & SumH3PO4 > 0)
           dTAdH <-dTAdH + (-1/H) * (-H3PO4 * (-p2 - 2 * p3 - 3 * p4) + HPO4 * (2 * p1 + p2 - 
                                                   p4) + 2 * PO4 * (3 * p1 + 2 * p2 + p3))

         if ("SumHNO3" %in% lumpsum & SumHNO3 > 0)
           dTAdH <-dTAdH + (-1/H) * (-HNO3 * na2)

         if ("SumHNO2" %in% lumpsum & SumHNO2 > 0)
           dTAdH <-dTAdH + (-1/H) * (-HNO2 * ni2)

         if ("SumHF" %in% lumpsum & SumHF > 0)
           dTAdH <-dTAdH + (-1/H) * (-HF * f2)

         if ("SumH2SO4" %in% lumpsum & SumH2SO4 > 0)
           dTAdH <-dTAdH + (-1/H) * (-2 * H2SO4 * (-so2 - 2 * so3) - HSO4 * (so1 - so3))

        return(dTAdH)
         })
}

dHdTA.function <- function(ae, lumpsum = c("SumCO2", "SumBOH3", "SumH3PO4", "SumSiOH4",
                    "SumH2S", "SumH2SO4", "SumHF", "SumHNO3", "SumHNO2", "SumNH4"))
  1/dTAdH.function(ae, lumpsum = lumpsum)
  
dpH.dTA <- function(ae, lumpsum = c("SumCO2", "SumBOH3", "SumH3PO4", "SumSiOH4",
                    "SumH2S", "SumH2SO4", "SumHF", "SumHNO3", "SumHNO2", "SumNH4"))
  (-log(10)*as.numeric(10^(-ae$pH)) * dTAdH.function(ae = ae, lumpsum = lumpsum))^(-1)

```

```{r}
ae = with(SETTINGS, aquaenv(pH = pH.seq, SumCO2 = SumCO2, SumBOH3 = SumBOH3, 
            SumH3PO4 = SumH3PO4, SumSiOH4 = SumSiOH4, SumH2S = SumH2S, 
            SumH2SO4 = SumH2SO4, SumHF = SumHF, SumHNO3 = SumHNO3, 
            SumHNO2 = SumHNO2, SumNH4 = SumNH4, S = S, t = t, p = p, dsa = TRUE) ) 
dpHdCBA <- dpH.dCBA(ae)/1e6
dpHdTA <- dpH.dTA(ae)/1e6


species = c("SumCO2", "SumBOH3", "SumH2S", "SumSiOH4", "SumNH4", "SumH3PO4", 
            "SumHNO3", "SumHNO2", "SumHF", "SumH2SO4") 
dpHdDIC <- NULL
RF <- NULL

for (pH in pH.seq)   {
  ae = with(SETTINGS, aquaenv(pH = pH, SumCO2 = SumCO2, SumBOH3 = SumBOH3, 
              SumH3PO4 = SumH3PO4, SumSiOH4 = SumSiOH4, SumH2S = SumH2S, 
              SumH2SO4 = SumH2SO4, SumHF = SumHF, SumHNO3 = SumHNO3, 
              SumHNO2 = SumHNO2, SumNH4 = SumNH4, S = S, t = t, p = p, dsa = TRUE) ) 
   dpHdDIC <- c(dpHdDIC,BufferFactors(ae = ae)$dpH.dtotX["SumCO2"]/1e6 )
   RF       <- c(RF,      BufferFactors(ae = ae)$RF[1])
}   
```


```{r, fig.width=8, fig.height=10}
par(mfrow = c(3,2), las = 1, mar = c(5, 5.5, 4, 0.5))

pH.peaks.CBA <- c(pH.seq[which(dpHdCBA==max(dpHdCBA[0:(length(pH.seq)*1/3)]))],
                 pH.seq[which(dpHdCBA==max(dpHdCBA[(length(pH.seq)*1/3+1):(length(pH.seq)*2/3)]))],
                 pH.seq[which(dpHdCBA==max(dpHdCBA[(length(pH.seq)*2/3+1):length(pH.seq)]))])
plot(pH.seq, dpHdCBA, type = "l", lwd = 3, col = 1, xlab = "pH", ylab = "",main =  "dpH/dCBA")
mtext(expression(paste("/(",mu,"mol/kg)")),side=2, las = 0, padj = -3.4)
abline(v = pH.peaks.CBA, col = "grey")
text(14,0.0045,"(A)",cex=1.2)
plot(pH.seq, dpHdCBA, xlim = c(6,9), type = "l", lwd = 3, col = 2, xlab = "pH", ylab = "",main =  "dpH/dCBA")


pH.peaks.DIC <- c(pH.seq[which(dpHdDIC==min(dpHdDIC[0:(length(pH.seq)*2/3)]))],
                 pH.seq[which(dpHdDIC==min(dpHdDIC[(length(pH.seq)*2/3+1):length(pH.seq)]))])
plot(pH.seq, dpHdDIC, type = "l", lwd = 3, col = 1, xlab = "pH", ylab = "",main =  "dpH/dDIC")
mtext(expression(paste("/(",mu,"mol/kg)")),side=2, las = 0, padj = -3.4)
abline(v = pH.peaks.DIC, col = "grey")
text(14,-0.0034,"(B)",cex=1.2)
plot(pH.seq, dpHdDIC, xlim = c(6,9), type = "l", lwd = 3, col = 2, xlab = "pH", ylab = "",main =  "dpH/dDIC")


pH.peaks.RF <- c(pH.seq[which(RF==max(RF[0:(length(pH.seq)*2/3)]))],
                 pH.seq[which(RF==max(RF[(length(pH.seq)*2/3+1):length(pH.seq)]))])
plot(pH.seq, RF, type = "l", lwd = 3, col = 1, xlab = "pH", ylab = "",main =  "Revelle sensitivity factor")
mtext("-",side=2, las = 0, padj = -3.4)
abline(v = pH.peaks.RF, col = "grey")
text(14,17,"(C)",cex=1.2)
plot(pH.seq, RF, xlim = c(6,9), type = "l", lwd = 3, col = 2, xlab = "pH", ylab = "",main =  "Revelle sensitivity factor")

```


## pH versus DIC/alkalinity

```{r}
DIC.seq  <- seq(from = 1950, to = 2150, length.out = 100)
TA.seq   <- seq(from = 2200, to = 2450, length.out = 100)
pH.mat   <- outer(DIC.seq, TA.seq, 
                  FUN = function(DIC, TA) 
                  aquaenv(SumCO2 = DIC/1e6, SumBOH3 =SETTINGS$SumBOH3, SumH3PO4=SETTINGS$SumH3PO4,
                          SumSiOH4=SETTINGS$SumSiOH4, SumH2S=SETTINGS$SumH2S, SumH2SO4=SETTINGS$SumH2SO4,
                          SumHF=SETTINGS$SumHF, SumHNO3=SETTINGS$SumHNO3, SumHNO2=SETTINGS$SumHNO2,
                          SumNH4=SETTINGS$SumNH4, S=SETTINGS$S, t=SETTINGS$t, p=SETTINGS$p, 
                          TA = TA/1e6)$pH)
pCO2.mat <- outer(DIC.seq, TA.seq, 
                FUN = function(DIC, TA) 
                  aquaenv(SumCO2 = DIC/1e6, SumBOH3 =SETTINGS$SumBOH3, SumH3PO4=SETTINGS$SumH3PO4,
                          SumSiOH4=SETTINGS$SumSiOH4, SumH2S=SETTINGS$SumH2S, SumH2SO4=SETTINGS$SumH2SO4,
                          SumHF=SETTINGS$SumHF, SumHNO3=SETTINGS$SumHNO3, SumHNO2=SETTINGS$SumHNO2,
                          SumNH4=SETTINGS$SumNH4, S=SETTINGS$S, t=SETTINGS$t, p=SETTINGS$p,
                          TA = TA/1e6)$fCO2*1e6)

```


```{r, fig.width=6, fig.height=10}
require(shape)
par(mfrow = c(2,1), mar = c(4,4,2,3))
image2D(z = pH.mat, x = DIC.seq, y = TA.seq, las = 1, xlab = expression(paste("DIC(",mu,"M)")), 
        clab = expression("pH"), colkey = list(length = 0.5, width = 0.5, dist = 0.02), 
        ylab = expression(paste("TA(",mu,"M)")), contour = list(col = "darkblue"),
        col = ColScheme) 
text(2140,2440,"(A)")

center <- c(2100, 2250)

dConc <- 30
Hplus <- center+dConc*c(0, -1)
CO2   <- center+dConc*c(1, 0)
f1 <- uniroot(f = function(x) sqrt(2*x^2)-1, c(0,dConc))$root
HCO3  <- center+dConc*c(1, 1)*f1
f2 <- uniroot(f = function(x) sqrt(1.5*x^2)-1, c(0,dConc))$root
CO3  <- center+dConc*c(0.5, 1)*f2

Arrows(center[1], center[2], Hplus[1], Hplus[2], arr.type = "triangle")
cat("pH change by proton, from", p1 <- pH.mat[which.min(abs(DIC.seq - center[1])), which.min(abs(TA.seq - center[2]))])  # corr  pH value
cat( " to ", p2 <- pH.mat[which.min(abs(DIC.seq - Hplus[1])), which.min(abs(TA.seq - Hplus[2]))], " diff = ", p2-p1, "\n")  

Arrows(center[1], center[2], CO3[1], CO3[2], arr.type = "triangle")
cat("pH change by CO3, from", p1 <- pH.mat[which.min(abs(DIC.seq - center[1])), which.min(abs(TA.seq - center[2]))])  # corr  pH value
cat(" to ", p2 <- pH.mat[which.min(abs(DIC.seq - CO3[1])), which.min(abs(TA.seq - CO3[2]))], " diff = ", p2-p1, "\n")  

center <- c(1970, 2400)
dConc <- 30
Hplus <- center+dConc*c(0, -1)
CO2   <- center+dConc*c(1, 0)
HCO3  <- center+dConc*c(1, 1)*f1
CO3  <- center+dConc*c(0.5, 1)*f2

Arrows(center[1], center[2], Hplus[1], Hplus[2], arr.type = "triangle")
cat("pH change by proton, from", p1<-pH.mat[which.min(abs(DIC.seq - center[1])), which.min(abs(TA.seq - center[2]))])  # corr  pH value
cat (" to ", p2<-pH.mat[which.min(abs(DIC.seq - Hplus[1])), which.min(abs(TA.seq - Hplus[2]))], " diff = ", p2-p1, "\n")  

Arrows(center[1], center[2], CO3[1], CO3[2], arr.type = "triangle")
cat("pH change by CO3, from", p1<-pH.mat[which.min(abs(DIC.seq - center[1])), which.min(abs(TA.seq - center[2]))])  # corr  pH value
cat(" to", p2<-pH.mat[which.min(abs(DIC.seq - CO3[1])), which.min(abs(TA.seq - CO3[2]))], " diff = ", p2-p1,  "\n")  


image2D(z = pCO2.mat, x = DIC.seq, y = TA.seq, las = 1, xlab = expression(paste("DIC(",mu,"M)")), 
        clab = expression("pCO"[2]), colkey = list(length = 0.5, width = 0.5, dist = 0.02),
        ylab = expression(paste("TA(",mu,"M)")), resfac = 4, contour = list(col = "darkblue"), 
        col = ColScheme) 
text(2140,2440,"(B)")

center <- c(2100, 2250)
dConc <- 30
Hplus <- center+dConc*c(0, -1)
CO2   <- center+dConc*c(1, 0)
HCO3  <- center+dConc*c(1, 1)*f1
CO3  <- center+dConc*c(0.5, 1)*f2

Arrows(center[1], center[2], Hplus[1], Hplus[2], arr.type = "triangle")
cat("pCO2 change by proton from", p1 <-pCO2.mat[which.min(abs(DIC.seq - center[1])), which.min(abs(TA.seq - center[2]))])  # corr  pH value
cat(" to ", p2<-pCO2.mat[which.min(abs(DIC.seq - Hplus[1])), which.min(abs(TA.seq - Hplus[2]))], " diff = ", p2-p1, "\n")  

Arrows(center[1], center[2], CO3[1], CO3[2], arr.type = "triangle")
cat("pCO2 change in CO3, from", p1<-pCO2.mat[which.min(abs(DIC.seq - center[1])), which.min(abs(TA.seq - center[2]))])  # corr  pH value
cat("to ",p2<-pCO2.mat[which.min(abs(DIC.seq - CO3[1])), which.min(abs(TA.seq - CO3[2]))], " diff = ", p2-p1, "\n")  

center <- c(1970, 2400)
dConc <- 30
Hplus <- center+dConc*c(0, -1)
CO2   <- center+dConc*c(1, 0)
HCO3  <- center+dConc*c(1, 1)*f1
CO3   <- center+dConc*c(0.5, 1)*f2

Arrows(center[1], center[2], Hplus[1], Hplus[2], arr.type = "triangle")
cat("pCO2 change by proton, from", p1<-pCO2.mat[which.min(abs(DIC.seq - center[1])), which.min(abs(TA.seq - center[2]))])  # corr  pH value
cat("to", p2<-pCO2.mat[which.min(abs(DIC.seq - Hplus[1])), which.min(abs(TA.seq - Hplus[2]))], " diff = ", p2-p1, "\n")  

Arrows(center[1], center[2], CO3[1], CO3[2], arr.type = "triangle")
cat("pCO2 change in CO3, from", p1<-pCO2.mat[which.min(abs(DIC.seq - center[1])), which.min(abs(TA.seq - center[2]))])  # corr  pH value
cat("to", p2<-pCO2.mat[which.min(abs(DIC.seq - CO3[1])), which.min(abs(TA.seq - CO3[2]))], " diff = ", p2-p1, "\n")  

```


    
# Effect of biogeochemical processes on pH

```{r}

# function to estimate the pH change
# SETTINGS = default speciation as in Hagens

dPH.numeric <- function(Species = SETTINGS,
                        dSumCO2   = 0, dSumBOH3 = 0, dSumH2S = 0,   # change in summed conc due to process
                        dSumSiOH4 = 0, dSumNH4  = 0, dSumH3PO4 = 0,               # default = 0
                        dSumHNO3  = 0, dSumHNO2 = 0, dSumHF = 0, dSumH2SO4 = 0,    
                        dTA = 0,  dC = 1e-8 ,                                                       # change in total alkalinity due to process        
                        pHSEQ = pH.seq) {                      # pH range for which to estimate dpHdProcess
  

  # unless otherwise mentioned the change in species composition = 0
  dS <- list(SumCO2   = dSumCO2,   SumBOH3 = dSumBOH3,  SumH3PO4 = dSumH3PO4, # change in summed conc due to process
             SumSiOH4 = dSumSiOH4, SumH2S = dSumH2S, SumH2SO4 = dSumH2SO4, 
             SumHF = dSumHF,   
             SumHNO3  = dSumHNO3,  SumHNO2 = dSumHNO2, SumNH4  = dSumNH4, dS = 0, dt = 0, dp = 0)
 
  SPEC <- Species[-which(names(Species) == "SumH2O")]
  SP2  <- unlist(SPEC) + dC*unlist(dS)  # new concentrations, including the small perturbation due to the process

  dpH_dSpec <- NULL      # will contain the ultimate results
  
  for (pH in pHSEQ){
    
    # given the pH and the default species composition (SPEC), calculate TA
    TA  <- do.call("aquaenv" , c(as.list(SPEC), pH = pH))$TA         
    
    # given new TA (+ the production by process) and the new species composition (SP2), calculate pH
    pH2 <- do.call("aquaenv" , c(as.list(SP2), TA = TA + dTA*dC))$pH  
    
    # estimate dpHdspec by numerical differencing. Divide by 1e6 so that pH change is per micromol rather than per mol.
    dpH_dSpec <- c(dpH_dSpec, (pH2-pH)/(dC*1e6))  # units in per umolC
  }
  return(dpH_dSpec)
}
DENIT <- dPH.numeric(dSumCO2 =  1, dSumNH4 = NC, dSumH3PO4 = PC, dSumHNO3 = -0.8, dTA = 0.8 + NC-PC)

```

```{r}

Numerical <- cbind(
 oxicmineralisation = dPH.numeric(dSumCO2=1,   dSumNH4=NC, dSumH3PO4=PC,                             dTA=NC-PC),
 denitrification    = dPH.numeric(dSumCO2=1,   dSumNH4=NC, dSumH3PO4=PC, dSumHNO3=-0.8,              dTA=0.8+NC-PC),             
 denitrification2   = dPH.numeric(dSumCO2=1,               dSumH3PO4=PC, dSumHNO3=-(0.8+0.6*NC),     dTA=0.8+0.6*NC-PC),
 Feoxidation        = dPH.numeric(dSumCO2=1,   dSumNH4=NC, dSumH3PO4=PC,                             dTA=NC-PC+8),
 Mnoxidation        = dPH.numeric(dSumCO2=1,   dSumNH4=NC, dSumH3PO4=PC,                             dTA=NC-PC+4),
 Sulfatereduction   = dPH.numeric(dSumCO2=1,   dSumNH4=NC, dSumH3PO4=PC, dSumH2SO4=-0.5, dSumH2S=0.5,dTA=NC-PC+1),
 Methanogenesis     = dPH.numeric(dSumCO2=0.5, dSumNH4=NC, dSumH3PO4=PC,                             dTA=NC-PC),

 Nitrification      = dPH.numeric(dSumNH4=-1, dSumHNO3=1,             dTA=-2),
 Anammox            = dPH.numeric(dSumNH4=-1, dSumHNO2=-1,            dTA=0),
 Mnreoxidation      = dPH.numeric(                                    dTA=-2),
 Fereoxidation      = dPH.numeric(                                    dTA=-2),
 FereoxidationNO3   = dPH.numeric(dSumHNO3=-0.2,                      dTA=-1.8),  # NOTE: WRONG IN TABLE SOETAERT ET AL!
 FereoxidationMn    = dPH.numeric(                                    dTA=-1),
 Sreoxidation       = dPH.numeric(dSumH2S=-1, dSumH2SO4=1,            dTA=-2),
 Methaneoxidation   = dPH.numeric(dSumCO2=1,                          dTA=0),
 AOM                = dPH.numeric(dSumH2SO4=-1, dSumH2S=1, dSumCO2=1, dTA=2),

 FeSoxidation       = dPH.numeric(dSumH2SO4=1,  dTA=-2),
 FeSoxidationMn     = dPH.numeric(dSumH2SO4=1,  dTA=8),
 FeSoxidationFe     = dPH.numeric(              dTA=6),
 FeSprecipitation   = dPH.numeric(dSumH2S=-1.5, dTA=0),
 FeSprecipitationFe = dPH.numeric(dSumH2S=-1,   dTA=-2),
 FeS2formation      = dPH.numeric(dSumH2S=-1,   dTA=0),
 MnCO3formation     = dPH.numeric(dSumCO2=-1,   dTA=-2),
 FeCO3formation     = dPH.numeric(dSumCO2=-1,   dTA=-2),
 CaSO4formation     = dPH.numeric(dSumH2SO4=-1, dTA=0),
 S0formationFe      = dPH.numeric(dSumH2S=-1,   dTA=4),
 S0formationMn      = dPH.numeric(dSumH2S=-1,   dTA=2),
 adsorption         = dPH.numeric(              dTA=1),                                 
 CO2release         = dPH.numeric(dSumCO2=-1,   dTA=0),
 NH3release         = dPH.numeric(dSumNH4=-1,   dTA=-1),
 NH4release         = dPH.numeric(dSumNH4=-1,   dTA=0),

 primaryproduction  = dPH.numeric(dSumCO2=-1, dSumNH4=-NC,  dSumH3PO4=-PC, dTA=-NC+PC),
 NO3assimilation    = dPH.numeric(dSumCO2=-1, dSumHNO3=-NC, dSumH3PO4=-PC, dTA=NC+PC),
 CaCO3production    = dPH.numeric(dSumCO2=-1, dTA=-2),
 CaCO3dissolution   = dPH.numeric(dSumCO2=1,  dTA=2)
)

OXIC  <- dPH.numeric(dSumCO2 =  1, dSumNH4 = NC, dSumH3PO4 = PC, dTA = NC-PC)
OXIC2 <- dPH.numeric(dSumCO2 =  1, dSumHNO3= NC, dSumH3PO4 = PC, dTA = -NC-PC)
SULF  <- dPH.numeric(dSumCO2 =  1, dSumNH4 = NC, dSumH3PO4 = PC, dTA = 1  + NC-PC)
METH  <- dPH.numeric(dSumCO2 =0.5, dSumNH4 = NC, dSumH3PO4 = PC, dTA =      NC-PC)

PPROD <- dPH.numeric(dSumCO2 = -1, dSumNH4 =-NC, dSumH3PO4 =-PC, dTA = -NC+PC)
PPROD2<- dPH.numeric(dSumCO2 = -1, dSumHNO3=-NC, dSumH3PO4 =-PC, dTA =  NC+PC)

CALC  <- dPH.numeric(dSumCO2 = -1                            , dTA =  -2)   
DISS  <- dPH.numeric(dSumCO2 =  1                            , dTA =   2)   
ANNAMOX   <- dPH.numeric(dSumNH4 = -1, dSumHNO2 = -1, dTA = 0)

# Point of calcification/dissolution switch
OMEGA <- NULL
SPEC <- SETTINGS[-which(names(SETTINGS) == "SumH2O")]
for (pH in pH.seq){
  OMEGA  <- c(OMEGA, do.call("aquaenv" , c(as.list(SPEC), pH = pH))$omega_calcite)
}

crit <- which.min(abs(OMEGA-1))
DISS[crit:length(pH.seq)] <- NA
CALC[1:crit] <- NA
```


```{r, fig.width=8, fig.height=3}
par(mfrow = c(1,3), las = 1, mar = c(5,6,4,0))
DENIT <- dPH.numeric(dSumCO2 =  1, dSumNH4 = NC, dSumH3PO4 = PC, dSumHNO3 = -0.8, dTA = 0.8+ NC-PC)

plot(pH.seq, dpHdCBA, type = "l", ylab = "", main = "sensitivity", xlab = "pH")
mtext(expression(paste("/(",mu,"mol/kg)")),side=2, las = 0, padj = -3.8,cex=0.9)
text(13.7,0.00435,"(A)")

plot(pH.seq, dCBA(pH.seq, process = ProcessCoefficients["Denitrification", ]), type = "l", ylab = "", main = expression(paste(Delta,"charge",sep="")), xlab = "pH")
mtext("-",side=2, las = 0, padj = -3,cex=0.9)
text(1.3,-1.2,"(B)")
abline(h = 0, lty = 2)

plot(pH.seq, DENIT, type = "l", ylab = "", main = "response" , xlab = "pH")
mtext("dpH",side=2, las = 0, padj = -3.9,cex=0.9)
text(13.7,0.004,"(C)")
abline(h = 0, lty = 2)
```


```{r, fig.width=10, fig.height=8}
par(mfrow = c(2,2), las = 1)
ylab <- ""
ylab = "dpH"
xlab <- "pH"
col = c("black","darkgrey")
matplot(x = pH.seq, y = cbind(OXIC, OXIC2), type = "l", ylab = ylab, 
        xlab = xlab, lty = 1:2, lwd = 3, col = col)
abline(h=0, lty = 3)
legend("bottomleft", col = col, lty = 1:2, lwd = 2, 
       legend = c("Aerobic", "Aerobic+Nitrif"), cex = 0.8)
text(14, (min(cbind(OXIC, OXIC2))),"(A)")
matplot(x = pH.seq, y = cbind(SULF, METH), type = "l", ylab = ylab, 
        xlab = xlab, lty = 1:2, lwd = 3, col = col)
abline(h=0, lty = 3)
legend("topright", col = col, lty = 1:2, lwd = 2, 
       legend = c("Sulphate reduction", "Methanogenesis"), cex = 0.8)
text(14, (min(cbind(SULF, METH))),"(B)")
matplot(x = pH.seq, y = cbind(PPROD, PPROD2), type = "l", ylab = ylab, 
        xlab = xlab, lty = 1:2, lwd = 3, col = col)
abline(h=0, lty = 3)
legend("topleft", col = col, lty = 1:2, lwd = 2, 
       legend = c("Prim prod (ammonium)", "Prim prod (nitrate)"), cex = 0.8)
text(14, (min(cbind(PPROD, PPROD2))),"(C)")
matplot(x = pH.seq, y = cbind(CALC, DISS), type = "l", ylab = ylab, 
        xlab = xlab, lty = 1:2, lwd = 3, col = col)
abline(h=0, lty = 3)
legend("topright", col = col, lty = 1:2, lwd = 2, 
       legend = c("Calcification", "Dissolution"), cex = 0.8)
text(14, (min(cbind(CALC, DISS),na.rm=TRUE)),"(D)")
```


# References
Andreas F. Hofmann, Karline Soetaert, Jack J. Middelburg and Filip J. R. Meysman, 2010. AquaEnv - an Aquatic acid-base modelling Environment in R. Aquatic Geochemistry, DOI 10.1007/s10498-009-9084-1.

Middelburg, J.J., K. Soetaert and M. Hagens, 2020. Ocean alkalinity, buffering and biogeochemical processes. Reviews of Geophysics.

Hagens M. and J.J. Middelburg, 2016 Generalised expressions for the response of pH to changes in ocean chemistry. Geochimica et Cosmochimica Acta 187: 334-349. DOI: 10.1016/j.gca.2016.04.012.

Soetaert, K., AF.Hofmann, J.J.Middelburg, F.J.R.Meysman, J. Greenwood, 2007. The effect of biogeochemical processes on pH. Marine Chemistry 105, 30-51.
